# Supplementary material for: Factors affecting the STR amplification success in poorly preserved bone samples
Source: Investig Genet. 2010 Oct 4;1:9. doi: 10.1186/2041-2223-1-9 (PMC2990737; doi:10.1186/2041-2223-1-9)
Supplement: Additional file 1 — Fixed effect (DNA Quantity, inhibition, allele size and kit) results from the GLMM analyses in different analyses with limit of detection being 100 relative fluorescence units (RFU). Effect size of each factor is given as F value, which denotes the difference between the overall mean of the RFU values and the mean RFU for each factor. Significant P values are in bold. DNAQ = nuclear DNA quantity, DNAQ_S and DNA_L = mtDNA quantity (102 bp and 143 bp fragments respectively). [file 2041-2223-1-9-S1.XLS]

## Sheet: Table 1
				DNAQ		DNAQ_S		DNAQ_L		INHIBITION		ALLELE SIZE		KIT
Kit	Loci number	LOD	n	F	p	F	p	F	p	F	p	F	p	F	p
IF	16	100	34	33.47	<.0001	0.28	0.5977	3.24	0.0719	0	0.9906	22.06	<.0001	-	-
MF	9	100	35	272.1	<.0001	0.21	0.6457	10.16	0.0015	57.59	<.0001	19.96	<.0001	-	-
IF + MF	9	100	36	205.64	<.0001	2.3	0.1292	14.77	0.0001	47.76	<.0001	7.06	0.008	97.73	<.0001
YF	17	100	33	33.34	<.0001	0	0.9628	1.65	0.1992	0.06	0.8093	45.29	<.0001	-	-
