# Supplementary material for: Factors affecting the STR amplification success in poorly preserved bone samples
Source: Investig Genet. 2010 Oct 4;1:9. doi: 10.1186/2041-2223-1-9 (PMC2990737; doi:10.1186/2041-2223-1-9)
Supplement: Additional file 2 — Regression analysis of drop-out rates in different autosomal short tandem repeat (STR) analyses analysed with the software Pedant V.1.0. The effect sizes are given as F values. Significant P values are in bold. For abbreviations, see text. [file 2041-2223-1-9-S2.XLS]

## Sheet: Table 2
	Analysis	R2	F-value	p-value	df
	IF30	0.69	28.6	< 0.001	14
	IF100	0.67	25.8	< 0.001	14
	MF30	0.29	2.4	0.17	7
	MF100	0.31	2.6	0.16	7
